# Supplementary material for: Urine Proteomic Signatures of Mild Hypothermia Treatment in Cerebral Ischemia–Reperfusion Injury in Rats
Source: Cell Mol Neurobiol. 2024 Jun 5;44:49. doi: 10.1007/s10571-024-01483-4 (PMC11153299; doi:10.1007/s10571-024-01483-4)
Supplement: Supplementary file 10 — Supplementary file10 (XLSX 35 kb) [file 10571_2024_1483_MOESM10_ESM.xlsx]

## Sheet: Sheet1
	[1].Sham-1.raw.PG.Quantity	[2].Sham-2.raw.PG.Quantity	[3].Sham-3.raw.PG.Quantity	[4].Sham-4.raw.PG.Quantity	[5].Sham-5.raw.PG.Quantity	[6].Sham-6.raw.PG.Quantity	[7].Sham-7.raw.PG.Quantity	[8].IR-1.raw.PG.Quantity	[9].IR-2.raw.PG.Quantity	[10].IR-3.raw.PG.Quantity	[11].IR-4.raw.PG.Quantity	[12].IR-5.raw.PG.Quantity	[13].IR-6.raw.PG.Quantity	[14].IR-7.raw.PG.Quantity	[15].IR+MH-1.raw.PG.Quantity	[16].IR+MH-2.raw.PG.Quantity	[17].IR+MH-3.raw.PG.Quantity	[18].IR+MH-4.raw.PG.Quantity	[19].IR+MH-5.raw.PG.Quantity	[20].IR+MH-6.raw.PG.Quantity	[21].IR+MH-7.raw.PG.Quantity
P08934	6354.83	9159.75	52163.4	4182.09	10145.9	6187.56	19477.8	5637.13	129061	1.08089e+06	188108	896340	654566	651974	940431	66356.7	6971.73	11170.1	48813	958205	954467
Q5M876	97928.6	48785.2	39524.3	266421	18804.8	42422.7	29097.7	449044	160927	100520	494353	99840.1	265171	55645.5	28448.8	42049.9	256392	83464.6	17726.3	43227.4	76214.9
P04906	15032.8	12580.7	10792.6	85175.6	25908.6	14712.4	3926.8	122856	68729.4	40234.8	169624	23452	36283.9	32481.3	9915.76	14108.9	107307	47264.6	23045.2	49536.3	20893.4
B0BNN3	44738.3	65806	505103	62015.5	330847	426106	145702	39357.7	20263.4	25145.6	5733.98	59208.2	15178.8	2104.01	793757	477637	289865	783148	482143	361587	58053.1
Q6AY43	107834	314882	214168	605381	15875.9	2879.74	306448	205270	98067.6	9801.25	94924.4	386386	385554	5254914	2.04967e+06	980844	4.99177e+06	3.02343e+06	3.3424e+06	3618.41	146287
P62260	5427.47	6226.31	15560	13148.3	2010.56	15536.2	4054.54	47828.1	12864.3	18225.7	28025.5	8979.6	36718.6	18166.5	2954.23	26998.6	9753.49	9385.98	37739.2	21029.7	47887.8
P01015	330529	684277	2.87825e+06	125290	660666	758048	719938	205006	192135	664955	201979	285519	229809	207921	7712932	1.55159e+06	1.76845e+06	5365537	3532109	374701	192310
P09006	983126	2.17107e+06	1935301	667253	2.05605e+06	1.55016e+06	4617592	1.62532e+06	402954	2.55431e+06	521790	1.53672e+06	1.2878e+06	1.40189e+06	19012734	8061343	5346409	8584408	13034913	1.45122e+06	1.24998e+06
P25093	73288.8	26161.3	31892.7	167904	13223.5	27257.6	21850.3	326795	93510.3	51938.5	277983	67819.2	128317	28295.5	38398.9	33978.3	154763	54213.6	57410.3	42736.8	49870.2
Q08406	20876.7	27607.4	10081.8	31195.6	26786	24707.4	14537.2	39304.6	47091.5	109546	59183.6	57250.6	42183.5	44175	34237.7	21236.3	43480.4	63169.9	10863.8	71679.6	66736.8
O35244	40280.1	17798.4	25753	86416.6	2757.8	26352.7	14097.2	165257	65250.6	33255	173800	18467.7	66672	21378.2	31580.4	20825.5	88186	44208.8	52833.1	42346.5	58815.2
Q62930	176791	325220	181696	98982.5	160438	208094	283500	128156	67722.6	377655	55908.3	312100	213647	154294	2.68518e+06	1.34371e+06	714790	1.29321e+06	1.04454e+06	152116	133766
P07151	905946	2.16711e+06	3.06864e+06	218253	1.9231e+06	1862427	912116	1.04507e+06	366223	855950	251681	473899	626288	471340	7363264	2.52183e+06	3.39114e+06	4.10206e+06	1.66859e+06	381822	788004
Q64602	61952.4	26651.6	24099.9	320480	35539.7	52216.1	16013.4	425322	93822.4	90459.6	439102	31742.5	222772	50204.1	34112.8	61683	359670	101043	4605.63	29899.6	77995
P0C0S7	82028.4	27400.1	51532	179289	100006	21229.3	9569.54	141311	97343.2	263615	15441.6	39119	254135	85913.6	279259	179922	379909	410242	202086	105429	33403.6
P16617	29089.5	2465.86	23886.4	26205.3	9935.12	10914.4	3893.72	8078.93	21128.6	12925.3	12561.1	46666.5	49599.2	13047.6	79601.1	34751.4	17140.5	9611.09	63579.6	57341.4	48600.3
Q9QZ76	30559.2	190835	1.61268e+06	12472.4	476994	800187	977899	25671.7	21828.1	9794.31	57591	13025.9	11486.2	35048.7	26659.9	108109	55459	224297	114158	93287.6	54262
P17475	1660029	2.3464e+06	3.30361e+06	1.48172e+06	3.52162e+06	3.37108e+06	7.18875e+06	1.33877e+06	972491	6917848	1.05192e+06	3.46712e+06	3641529	1.75308e+06	15165263	15525922	10765249	17445136	9525114	2866516	1.70969e+06
Q5ZQU0	19725.4	38208	9274.97	16879.9	15094.5	12154.9	12136.4	56268.1	39273.8	23340.2	50435.4	9823.93	62570.4	15773.4	50605.4	57705.6	17302.8	84720.2	40278.4	57456.2	40128.2
P01041	20325.7	5933.34	56108.2	884.056	11043	1.49721	7436.04	4763.06	1	5583.22	9118.09	11586.3	13022.1	12424.2	35171.6	38910	52716.9	41392.5	4354.35	14793.6	20304.2
Q32KJ6	11283.2	30942.3	8156.42	10290.7	6258.28	7442.24	17804.2	20882.8	25915.5	42606.8	29925.9	29614.5	45847.3	30609.9	44579.9	32069.6	14326	27670.8	32038.3	51179.1	30169.2
P33436	6945.79	6586.77	5520.17	10683.9	15293.9	7262.19	6818.25	11748.3	23039.9	23999.9	16570.1	20417.2	21694.3	9315.97	17057.8	2435.36	12090.5	19588.6	39362.8	24754.4	25604.7
P08932	4.43521e+06	6.74766e+06	991248	3.91106e+06	3.86684e+06	2944064	2.62778e+06	4053374	5.03873e+06	13016690	6.66182e+06	11168598	8.12782e+06	6.49441e+06	12306832	7401118	6.76486e+06	8598178	5758931	9685545	7.48089e+06
Q920G2	18743.1	22330.7	124193	225299	32466.7	34293.3	1	148985	127371	3925.17	60868.6	170770	196371	95182	678569	538192	295177	398727	245276	37003.4	246154
Q5M871	20782.1	44973.9	41175.8	17016	30789.9	34217.8	33721.6	40798.2	129466	90329.9	95207.8	28721.1	91084.4	24594.2	100415	9581.32	48525.6	119883	26338.3	60673.2	118062
P01048	5.35015e+06	9691423	1.62647e+06	5.08656e+06	5855911	4.27788e+06	3403219	9848022	5.48309e+06	12861541	7.14189e+06	12564804	8923577	8736324	14106914	14244918	8176461	9117234	8836650	14260844	7778401
P00762	1.74784e+06	3.49316e+06	1472380	1.55819e+06	2.53031e+06	2.75258e+06	2.49818e+06	1.16245e+06	2.55786e+06	3.23428e+06	3313312	2.8861e+06	2.8313e+06	3.20998e+06	3472704	7.36247e+06	1.37487e+06	2.51575e+06	3.0194e+06	6.43592e+06	3.91281e+06
D3ZTV3	11025.5	12132.4	9007.27	14944.7	7891.7	7521.55	1600.67	20072.7	35129.3	15410.4	13128.2	15755.5	20369.4	18130.4	24810.4	8363.58	8267.84	35486.6	68908.2	16645.6	18701
Q63678	32531.8	34479.8	158918	32982.8	35120.2	55871.7	62783.8	20675.6	46395.1	108780	33832.6	76581.3	20408.2	33757.3	255337	140100	91587.8	215953	245098	31529.5	31120.5
Q00715	118321	94868	97578.8	238708	48163.9	47532.5	20886.2	104601	39960.6	115467	170213	71043.7	242081	102346	154286	152380	247333	243064	238730	62417.3	50405.7
P04041	30218.7	21282.5	29871.1	25668.9	15457.9	4800.64	13303.2	18294.3	37422	6903	55271.1	12398.7	42919.8	4850.58	48238.4	15535	34499.7	38242.7	39740.5	15445.6	41661.2
P43303	340810	677152	145251	461977	418770	459785	306785	668344	872215	1.27219e+06	1.05563e+06	763328	688872	675616	765010	447710	427856	461228	86752.4	1.01075e+06	676898
P97532	4535.73	4081.38	26058.8	7653.4	15759.8	10645.1	8835.88	874.732	3308.24	12547.7	1306.46	1524.98	12017.5	13431.9	15195.2	3711.21	13829.1	21297.4	12846.1	36656.2	17840.7
O35142	9956.52	15802.4	9301.21	8969.12	13362.6	10730.3	13574.6	28472	4500.02	9597.69	5035.22	3295.08	22031.6	11545.7	11837.6	3603.61	5542.31	6077.19	5624.96	6608.85	9502.56
Q4V7D8	5193232	1.28594e+07	9354980	12070922	19904316	11831280	3.86763e+06	14308999	19134582	28058636	25304788	27476028	8938057	27820442	6.3523e+06	1.00229e+06	3.33962e+06	7767997	1.03681e+06	38593908	17041526
P47820	81044.2	67739.8	24461.3	54746.9	51483.3	58060	54803.1	51017.1	122396	18262.5	55171.6	42156.4	31321.4	77724.9	37245.2	16852.3	16849.9	14790.6	19142.3	68280.5	46009.7
Q811A2	17058	28307	10513.6	60534.8	29423.8	25665.3	10949.1	36897.2	10694.3	20432.8	6362.93	16462.3	11944.8	22864	18067.5	52913.1	46853.5	27627.1	50582.2	25149.1	52958.9
O89117	126277	139672	71309.1	88658.7	154668	267195	203129	84555.9	90454.4	100877	103762	73809.1	55486.2	107742	43703.7	45962	41110.6	46715.6	26942	172987	202510
O88767	57750.2	35264	474402	42408.6	115692	85640.6	29644.9	58855.1	42043.5	19624.3	53323.8	46771.4	90307.9	35723.6	173518	23742.9	79741.9	170933	101023	69098.2	114329
P04785	34734.9	8187.91	23607.8	43110	21349.2	19855.2	17482.6	56632.4	50624.3	38042.4	86719.5	28143.7	51532.7	26816.7	33690.8	12411.5	30536.4	25915.7	37115.7	45755.8	41146.8
P00502	242781	83533	117389	316541	67214.3	144277	121147	639112	328545	155768	526725	133322	269568	127535	197455	73731.2	226406	151527	32571.9	209019	181358
Q03626	84334.8	442972	13473.2	30056.3	121099	318032	83732.7	206004	21974.6	68260.9	55324.1	109725	17066.8	95566	242741	174582	12080.5	181303	212829	72789.3	134586
P0CG51	65222.2	107831	95058.3	56897.1	140367	166042	61739.9	78409.3	53445.1	46793	57173	71496	76729.8	77169.4	178103	83907.9	54496.6	124658	45065.1	131435	146399
P29288	31550.2	51174.3	16194.8	30572.8	71754.6	41664.4	46767.1	34016	55046	36254.5	70861.7	47595.3	43222.2	44558.1	33157.4	19190.6	17706.3	36976.7	4662	44931.2	44594.3
Q9Z0J6	18262.6	25961	18516.2	19599.3	93367	33143.9	34498.1	44125	24049.3	34771.1	21131.3	3928.24	6356.11	18099.6	9414.89	7280.79	14566.2	24611	52383.9	13463.2	8346.15
P14668	28272.9	25185.1	17353.4	43065.2	23767.7	21300	12649.1	91341.8	62368.2	30177	60065.5	20421.1	39437.9	24401.4	22982.4	19109.8	30880.1	44324.6	76457.7	42428.5	22448.3
Q9Z0V5	185747	88588.5	111176	233789	40238.3	78359.1	65734.3	480260	141722	145056	349246	102728	235577	57273.9	79227.9	124144	188075	70868.9	119025	80464.9	130284
Q6AXR4	255696	212603	60451.1	151567	197865	171522	92981.9	95027.5	227808	164959	117271	234553	103044	224859	145560	45058.2	28062.1	26693.2	73667.8	121401	166024
O70540	14994.5	13416.1	4909.66	4506.44	8549.91	10684	7388.96	14768	20975.8	3953.95	23533.2	11295.8	25593.9	18718.6	24168.8	6929.67	1943.32	11373.4	21526.1	12441.4	16046.7
Q9Z1Y3	59266.2	96063.5	36084.6	136507	101139	68633.2	62678.1	81720.8	91328.8	114043	122014	100052	66242	96781.1	77752.4	34457.7	32116.8	56168.1	1285.74	90733.8	83068.3
Q99J86	33265.1	56840.1	9522.91	46906.9	46968.6	39611.2	53366	58860.3	78319.3	60690.7	101191	65349.8	57970.2	86277.4	39889.1	25746.3	26287.6	24396	15611.6	87488.2	61945.6
P09034	59353.1	18480.3	71566.8	24190.9	15980.4	21831.8	46463.2	24239.2	39631.2	28722.6	32737.7	11818.2	27393.4	19642.4	9483.57	12211.7	31821.5	14473.7	14283.1	6357.66	10976.5
P28826	58065.7	118536	36691	76719.5	154715	184992	76387.3	71078.2	106339	134121	107842	114873	66261.9	225109	24196.5	46144.9	47987.5	14134.2	9873.3	125951	177817
P07314	523616	1.42208e+06	329690	752266	1.26204e+06	1.57312e+06	448784	966492	1.14937e+06	1.1665e+06	889116	1.00891e+06	811128	1.48593e+06	316825	483713	423533	429192	43699	1.32134e+06	1.00208e+06
Q63716	112474	45335.8	65074.3	146253	22826.3	45385.5	41768.6	262548	72575.7	80344.1	220874	50252.7	147174	42613.7	43964.4	60189.1	108836	37945.4	71899	37784.3	73358.8
Q5HZW5	101116	133366	60674.5	65790.3	105418	59181.2	69836.8	92306.2	87342	127849	70092.5	86498.5	60522.6	73757.7	83341.2	16002.6	37802.9	46027.2	16958.7	51895.5	64475.1
Q9EPB1	1098808	2.73937e+06	565437	1.41478e+06	1.79193e+06	2128261	1.84903e+06	1.37439e+06	1.92621e+06	1.59223e+06	1.727e+06	2.87463e+06	1.10004e+06	4703693	954179	738230	348417	321360	167850	2.3246e+06	1.28837e+06
Q4V8K5	5635.38	36718.9	3021.52	12641.7	26023.3	15863.8	7969.52	21038.5	24542.3	12669.3	25165.1	21660.2	25258.7	48638.2	11838.8	2972.5	6712.37	10989	7980.23	19948.2	33331.6
Q4TU93	4589.72	10636.2	5097.32	5943	15333.4	8828.23	7273.21	12043.1	12188.2	18836.5	15418.4	18388.2	11468	16904.4	6679.68	3621.3	5716.91	12728	1616.59	15100.7	8513.26
P02454	37775.1	38743.4	85102.1	40285.4	77166.3	18743	15973.2	18108.6	88549.6	133416	50844.1	92221	101534	63226.7	222505	16221.8	33754.9	57527	7711.03	25390.2	42869.6
P00884	314530	85523.8	295296	248900	22474.1	109020	121387	293610	241879	92805	197989	84858.9	142349	63421.3	118125	53877.3	180397	89671.4	13458.8	74764.8	89362.2
Q6DGG1	371906	471087	665884	762648	371626	345400	337396	892650	432259	416782	555548	500201	340607	362526	286487	142115	317751	268909	43795.7	388875	337515
P62630	79137.2	49711.8	42072.3	161153	48054.9	74887.8	27233.2	64376.3	111588	95380.3	188451	90714	203979	74019.9	64619.5	31959.3	111525	64552.4	79303.1	69149.8	194433
O08557	15121.7	12672.4	8763.11	20729.8	10812.1	16505.3	6100.89	43663.1	20707.7	11221.6	28267	18377.5	18207.9	15019.3	20308.1	10823.2	18376.5	7124.74	10882.6	18410.9	7405.33
Q9QZH0	16643.9	53251.1	5181.2	11504.5	10825.4	8845.84	19427.9	3730.2	28109.6	27030.7	42350	43514.9	35061.6	33181.1	14800	5419.88	15421.8	19027.3	7904.1	24188.4	17243.8
P97829	33175.7	52399.9	23099.4	21265.8	53725.8	43614.7	31235.7	49158.7	25801.6	63114.5	56972.5	66314.3	36936.7	63687	19965.6	10066.2	25280.5	25618.1	6824.31	47990.4	40301.2
D3ZA76	12170.4	10572.2	19950.4	6609.89	14795.5	37272.3	22621.1	8358.32	25030.1	57677.1	19480.3	24343	47777.1	28388.1	26077.3	15712.8	1	37711.1	3983.95	33195.3	44460.3
P26051	1.07858e+06	2.60325e+06	583190	1259175	1217299	913942	821386	1.81893e+06	1792977	1.73092e+06	1.70858e+06	2.16579e+06	856071	2012876	971745	413462	608993	423212	98646.9	1.61819e+06	1.71405e+06
Q4V8I1	48599.8	71128.6	20933.4	62772.7	69755.5	36936.7	34086	85175.5	65419.5	125350	93438.2	99521.2	72747.2	89318.3	52998.8	21447.2	25381.4	71552.4	3170.47	36292.6	92762.5
P97574	8615.12	22622.2	4953.67	13872.2	14034.7	17751.1	59590.9	19257.8	18640.3	98223.5	42487.5	47654.1	29108.7	46753.4	9627.74	11213.9	41615.3	23345.8	1341.71	40679.7	15259.3
Q9EPF2	16683.2	27671.3	16442.7	31059.6	25804.6	27485	17688	41081.7	40730.1	36105.7	45950.6	35598	25770.2	50844.2	35989.5	14179	20724.2	14968.3	11733	90530	32322.4
D3ZUC6	63354.6	113752	29119	72929	115928	218683	178424	76833.5	80953.6	50019.1	134637	63392.8	66482.5	110859	96964.7	13423.6	12968.9	1	40120.2	105278	135586
Q63691	422612	345475	285973	392508	222233	127832	138813	598447	291764	587974	391735	506066	552127	344785	486394	223103	275300	452068	308507	477176	757059
P57097	25603.9	62112.8	23097.4	17745.3	41158.1	15302.5	26133.6	41153.3	56865.8	54872.5	59551.1	63920.8	17277.1	61273.3	33119	19208.7	31754	31396.2	4548.53	63508.7	56233.3
Q08463	267609	213610	137957	262750	95947.6	69007.1	62664.7	186833	464064	344344	435519	516712	293569	365781	230574	58587.8	115940	148298	51884.1	341589	275786
Q00657	51644	68656	51538.3	69727.7	59855.6	42975.4	37973.8	112116	90899.5	115520	104154	75393.7	74796.9	49665.5	65061.5	19012.4	53011.5	59212.4	27247.6	117523	87813.3
P28494	9656.71	11866	3806.88	6055.86	9652.43	3463.72	5302.02	17809.7	16551	7541.12	8796.32	12091.4	11561.4	6208.48	4836.23	4398.5	4156.23	3152.63	5797.82	20444	12124.5
Q9EQX6	73835.1	145732	90466.9	149012	101160	213294	119892	44530	73051.2	59201	57252.7	71461.7	121327	87216.1	85550.6	4731.52	41559.7	87320.5	3645.69	210361	19741
Q9QWJ9	7894.54	13460.8	4358.58	4470.33	6021.44	3397.67	10560.2	8135.68	17035	12610.7	11724	11691.2	5126.03	13423.9	3752.89	7933.48	3582.61	3837.52	40044.8	12967.7	9837.77
P14740	336488	747805	199857	342220	641789	616946	293325	487698	685663	562571	564146	679551	352412	671106	191052	130405	202575	152626	52355.1	705790	405493
Q01460	443865	960495	177647	586398	589708	621795	411047	652962	710947	789147	827741	1.22805e+06	784690	806052	506425	205818	349892	443316	62644.1	1.36252e+06	780278
P38659	24774.6	40586.5	33909.4	34406.4	42913.2	16621.8	18789	28474.7	51633.1	41310.2	47837.9	58482.5	38121	56450.8	85147.2	9282.92	17237.2	20145.2	26788.9	37605.1	34125.2
Q793F9	20474.7	30613.2	9573.55	10965.2	25163.6	12688.1	16823	23058.5	30900.7	17024.9	31821.2	53172.4	26067.9	37039.2	20208.1	10904.6	1	10781.1	854.646	30173.2	27786.5
Q9WUC4	814308	1.28972e+06	456061	643603	616596	460172	510387	828099	846366	765087	957134	1187313	360664	996460	411428	256449	311731	260307	69704.1	782624	579878
P07632	2.48237e+06	5478043	5045800	3.59371e+06	5.70705e+06	4955934	3465834	2.11547e+06	2.06407e+06	2.84374e+06	2222708	2.90306e+06	3.214e+06	3.13923e+06	3.95448e+06	1.85115e+06	3.03321e+06	2.87051e+06	864439	6.42842e+06	3.24451e+06
P22057	1.05202e+06	1955826	887555	412277	1.43655e+06	1561516	1.09909e+06	425573	784152	797402	675015	706907	709801	837083	1.81606e+06	220766	591810	866325	325260	1.43314e+06	1.38731e+06
P04073	70672.9	118710	74947.5	16467	94795.9	58687.3	86258.8	37649.7	72795.8	81479.5	33350.4	75511.6	60234.1	70090.8	25390.7	19362.6	43346.4	53587.8	1	27245.8	12343.1
Q00495	24173.5	42097.3	16873.8	37029.6	41056.6	23135.2	36133.3	43588.6	31963.1	49737.3	49709.1	56011.4	26185	68485.5	29893.1	11212.3	9704.29	15450.9	6180.98	39954.9	24165.7
D3ZHA0	5269.78	25183.2	9252.08	4639.88	29435.7	20994.2	26270	7698.64	5728.63	6068.19	2111.23	5290.8	8602.98	5654.39	5228.02	2283.23	5407.21	7630.37	13890.4	6366.65	12696.7
O35112	64448	105673	32107.8	94753.3	75343.9	55779.7	50198.1	82254.4	93472.3	88773.1	80208	107267	51748.4	90663.1	30731.2	7693.14	14595.8	24050.3	14990.3	85394.3	58068.9
P10247	221024	357159	218164	142686	141719	104924	147992	152962	119445	172892	74948.9	303655	111916	227537	109092	43313.9	65812	66698.3	38950.1	151131	88699.4
P97546	105774	156060	64648.6	135046	110222	100966	78294.1	129961	178039	119016	202999	358286	138306	222626	146513	21011.6	54648.6	83780.9	8165.19	123510	92467.5
Q9QUL6	22021486	698040	10633523	9430240	10726829	3.25036e+06	10518604	4675495	13099501	2562554	20825384	35129080	9542530	32189822	9279839	3.41475e+06	2.06899e+06	4106798	718147	2993168	5534192
Q6AYC4	15867	8379.06	30214.9	9307.12	11673.1	11019.5	9461.01	5936.6	5768.37	12766.4	4760.59	11558.9	5659.93	7758.97	29517.6	16405.8	14032.9	14027.7	46746.6	8520.58	6978.68
P70490	45631.3	80929.8	26792.7	24752.9	34799	12015.9	8524.55	42147.9	57815.9	45234.8	58907.9	38130	31757.8	54579.9	13416.4	15450.1	9966.91	11563.2	1582.27	43734.8	31884
Q02765	144033	276159	265748	65337.8	230333	178462	54007.5	27125.5	61425.5	87242.4	49378.3	58590.3	124439	78571.8	630044	62938.5	120584	296039	80376.2	98170.8	109933
O70534	144113	160463	142695	61429.6	193758	193974	167068	40772.8	70287.1	81958.3	53870.7	161579	89098.2	75031.1	110479	28199.5	27025.3	40780.8	36516.6	101664	49427.7
P22734	28875.2	17362.2	33882.6	23741.1	25238.8	22553.8	24968.8	26638.4	38987.8	9799.44	11455.3	14404.3	12256.8	3954.37	13659	2645.8	4764.73	16634.5	10206.4	8732.2	7064.76
P20761	3485429	4979173	5012337	526942	2.66788e+06	919690	4.43054e+06	809819	430482	2804897	490933	1.74458e+06	730899	1.79534e+06	5670372	7785699	2.02179e+06	1.6117e+06	2262603	1.0006e+06	242231
Q63467	2.08584e+06	2.72204e+06	537940	546279	1.49112e+06	1.03152e+06	1.92048e+06	1.548e+06	2060840	1.67472e+06	1458616	1.74559e+06	1.35237e+06	2166606	565755	402691	558899	336013	43022.8	1.2576e+06	1.35744e+06
P05545	1850910	7382905	3.64832e+06	6195093	11032260	8512566	10488224	5816343	4.0835e+06	2.51784e+06	3.93483e+06	8701912	816829	4.26339e+06	2604100	1.18719e+06	735438	762216	1.25334e+06	6565788	2.02342e+06
P10758	182346	262102	313828	32264.1	502676	550482	127656	58464.7	66511.2	174342	13025.5	43406.2	233687	143249	520363	139649	205850	1.14247e+06	120149	190701	292284
Q6P7A9	82151.8	103364	47666	78073.1	218548	201646	120984	57540.8	195262	118759	148935	189057	84659.9	221276	26611.6	47089.2	38014.2	47618.8	10620.8	86481.6	122235
Q642A7	166527	431902	75457.5	283899	416214	264173	212464	323891	387905	287614	432127	605518	216551	626110	110355	79735	102342	66185.2	17005.1	407440	252713
Q09030	2422456	1.56065e+06	1.96267e+06	308730	3.5766e+06	2.67591e+06	3.1238e+06	552313	1.09379e+06	2541960	1.15612e+06	3.02034e+06	599156	3804409	472236	238664	213995	660574	320451	1.60444e+06	751717
Q99MH3	569191	316014	296450	1.09646e+06	933728	1.81723e+06	1.06386e+06	277859	575269	43012.1	409237	116198	94585.3	1.08914e+06	256663	119593	162961	121911	3297.73	611973	280377
P09656	26174.2	175760	26188.2	72310.6	142362	307016	171323	3144.33	34805.4	31028.3	10349.1	18667.7	45872.5	53743.2	180768	27084.2	84048.8	40118.4	548097	43011.7	366194
P05544	4.68908e+06	7.61375e+06	3.97885e+06	6.98693e+06	12027680	10480710	12410463	6281216	4836777	5.41406e+06	3.11362e+06	9667110	987993	5803975	1.28025e+06	1.40248e+06	898515	926178	1.50681e+06	5.5284e+06	2.21065e+06
P34901	108172	31762.9	90221.5	121871	36317.3	91220.3	116732	116275	258076	189009	320269	252598	129233	224506	104879	53907.2	52843.7	71447	1970.76	85440	149690
P35745	1263.44	66233.1	116127	779.187	67269.5	119191	33786.3	13251.4	5451.17	27140	21160.1	1	12615.4	431.403	38787.3	788033	8500.57	43676.4	224279	7671.81	37237.7
Q99041	447199	1980365	1.71899e+06	286985	5.01346e+06	613734	2.76929e+06	39182.7	348106	37365.3	67620.5	869936	375367	89995	933929	731667	2.26296e+06	1.11162e+06	6.33127e+06	3.56332e+06	17088460
P10252	213748	423585	132362	303997	730465	454756	236374	429733	442386	496669	492320	570422	312299	493192	222387	26734.1	130791	110930	31902	365705	176492
P19112	82178.7	34985.5	30269.5	53457.2	18234.5	34459.6	52495.7	137203	56950	33373.4	87422.6	40007.2	61285.3	14512.6	23968.4	12743.3	35891	11528.6	3649.45	26528.4	23533.7
P02625	50668.9	917733	2.73266e+06	25718.5	4.55156e+06	3350511	2.90901e+06	27119.8	50291.6	90027.1	170744	166278	90064.7	70469.2	210291	18385.1	155062	1.14266e+06	45891	171722	233894
P31211	92496.2	140582	50172.9	72420.6	57154.2	131121	106221	302306	201632	90853.4	264616	166766	34597.4	302631	51550.6	28684.2	19741.4	10206.6	57051.5	144578	77407.8
Q63317	974867	2.2608e+06	706035	152053	502952	658971	420755	395676	172072	480867	197734	800334	129128	562672	61241.3	18770.6	82383.2	132364	124212	163371	125134
Q7TSW6	103807	411149	42830	342600	189669	114728	189454	525606	402632	447286	170677	1.09683e+06	404229	910673	81189.3	52338.7	37471.6	43157	94958.9	255474	37041.5
P35053	1166.53	1	817.949	2765.62	12130.9	9156.46	4426.14	13547.4	13055.4	10318.6	7177.16	3671.38	7342.63	9841.96	0	0	0	0	0	0	0
Q63475	2776.77	11104.6	1652.16	5239.53	19799.6	11298.9	1451.57	3159.75	8760.78	2658.05	4632.33	11605.9	2484.08	9635.33	0	0	0	0	0	0	0
