# Supplementary material for: Urine Proteomic Signatures of Mild Hypothermia Treatment in Cerebral Ischemia–Reperfusion Injury in Rats
Source: Cell Mol Neurobiol. 2024 Jun 5;44:49. doi: 10.1007/s10571-024-01483-4 (PMC11153299; doi:10.1007/s10571-024-01483-4)
Supplement: Supplementary file 11 — Supplementary file11 (XLSX 10 kb) [file 10571_2024_1483_MOESM11_ESM.xlsx]

## Sheet: Sheet1
BP
negative regulation of endopeptidase activity				6.1e-09
inflammatory response				2.4e-08
aging				8.7e-07
acute-phase response				3.6e-06
response to oxidative stress				3.9e-06
response to reactive oxygen species				1.1e-05
negative regulation of blood coagulation				5.4e-05
cell adhesion				7.2e-05
positive regulation of MAPK cascade				0.00019
CC
extracellular space				1.7e-26
plasma membrane				0.0009
extracellular region				4e-11
cell surface				2.1e-07
external side of plasma membrane				2.8e-07
lysosome				4.3e-08
MF
identical protein binding				9.4e-08
endopeptidase inhibitor activity				2.1e-06
peroxiredoxin activity				8.1e-06
cytokine binding				1.1e-05
serine-type endopeptidase inhibitor activity				1.1e-05
protein binding				0.00017
glutathione peroxidase activity				0.00055
copper ion binding				0.00064
